# Supplementary material for: Chemical Composition and Antioxidant Properties of Peels of Five Pumpkin (Cucurbita sp.) Species
Source: Foods. 2025 Jun 7;14(12):2023. doi: 10.3390/foods14122023 (PMC12191720; doi:10.3390/foods14122023)
Supplement: Supplementary file 1 [file foods-14-02023-s001.zip]

Archive with 1 entries (1 files):
- foods-3585183-supplementary.pdf
